# Supplementary material for: Genome-Wide Transcriptome Analysis of a Virulent sRNA, Trans217, in Xanthomonas oryzae pv. oryzae (Xoo), the Causative Agent of Rice Bacterial Blight
Source: Microorganisms. 2024 Aug 16;12(8):1684. doi: 10.3390/microorganisms12081684 (PMC11357379; doi:10.3390/microorganisms12081684)
Supplement: Supplementary file 1 [file microorganisms-12-01684-s001.zip]

Archive with 1 entries (1 files):
- microorganisms-3145473-supplementary.pdf
